# Supplementary material for: Short-Term Within-Host Genomic Diversity and Clone Turnover of Carbapenem-Resistant Klebsiella pneumoniae in an Intensive Care Unit Patient
Source: Antibiotics (Basel). 2026 Jun 14;15(6):605. doi: 10.3390/antibiotics15060605 (PMC13296264; doi:10.3390/antibiotics15060605)
Supplement: Supplementary file 1 [file antibiotics-15-00605-s001.zip]

Archive with 3 entries (3 files):
- tables_suppl.xlsx
- FigS1.jpg
- FigS2.jpg
