# Supplementary material for: Short-Term Within-Host Genomic Diversity and Clone Turnover of Carbapenem-Resistant Klebsiella pneumoniae in an Intensive Care Unit Patient
Source: Antibiotics (Basel). 2026 Jun 14;15(6):605. doi: 10.3390/antibiotics15060605 (PMC13296264; doi:10.3390/antibiotics15060605)
Supplement: Supplementary file 1 [file antibiotics-15-00605-s001.zip › tables_suppl.xlsx]

## Sheet: Table S1. cgMLST profiles
Table S1. cgMLST profiles of the K. pneumoniae isolates obtained from a single patient.
#Strain	KP1_RS00005	KP1_RS00010	KP1_RS00015	KP1_RS00020	KP1_RS00025	KP1_RS00035	KP1_RS00040	KP1_RS00045	KP1_RS00050	KP1_RS00055	KP1_RS00060	KP1_RS00065	KP1_RS00070	KP1_RS00105	KP1_RS00115	KP1_RS00120	KP1_RS00125	KP1_RS00135	KP1_RS00140	KP1_RS00145	KP1_RS00150	KP1_RS00155	KP1_RS00160	KP1_RS00165	KP1_RS00175	KP1_RS00180	KP1_RS00185	KP1_RS00205	KP1_RS00210	KP1_RS00215	KP1_RS00220	KP1_RS00225	KP1_RS00235	KP1_RS00275	KP1_RS00285	KP1_RS00300	KP1_RS00310	KP1_RS00320	KP1_RS00325	KP1_RS00330	KP1_RS00340	KP1_RS00345	KP1_RS00350	KP1_RS00355	KP1_RS00360	KP1_RS00365	KP1_RS00370	KP1_RS00375	KP1_RS00380
Kom68	1	1	30	35	37	1	36	28	25	35	35	32	1	1	7	33	40	8	33	34	33	32	2	6	43	6	162	30	1	30	37	4	1	2	16	36	38	36	40	30	39	41	35	34	39	1	1	37	2
Kom73	4	1	2	2	8	1	8	10	6	7	8	6	2	1	4	5	8	8	8	8	8	1	1	8	7	5	9	7	1	7	8+	1	1	2	1	8	8	7	8	7	8	7	5	6	8	5	1	8	6
Kom82	4	1	2	2	8	1	8	10	6	7	8	6	2	1	4	5	8	8	8	8	8	1	1	8	7	5	9	7	1	7	8+	1	1	2	1	8	8	7	8	7	8	7	5	6	8	5	1	8	6
Kom83	1	1	30	35	37	1	36	28	25	35	35	32	1	1	7	33	40	8	33	34	33	32	2	6	43	6	162	30	1	30	37	4	1	2	16	36	38	36	40	30	39	41	35	34	39	1	1	37	2
Kom88	1	1	30	35	37	1	36	28	25	35	35	32	1	1	7	33	40	8	33	34	33	32	2	6	43	6	162	30	1	30	37	4	1	2	16	36	38	36	40	30	39	41	35	34	39	1	1	37	2
Kom91	38	19	55	75	75	1	75	51	25	70	11	64	53	1	4	35	43	21	20	78	23	39	1	75	2	1	19	51	1	1	80	1	1	6	16	78	40	18	75	55	81	74	53	18	21	1	62	78	1
Kom99	1	1	30	35	37	1	36	28	25	35	35	32	1	1	7	33	40	8	33	34	33	32	2	6	43	6	162	30	1	30	37	4	1	2	16	36	38	36	40	30	39	41	35	34	39	1	1	37	2
Kom199	38	19	55	75	75	1	75	51	25	70	11	64	53	1	4	35	43	21	20	78	23	39	1	75	2	1	19	51	1	1	80	1	1	6	16	78	40	18	75	55	81	74	53	18	21	1	62	78	1
Kom200	38	19	55	75	75	1	75	51	25	70	11	64	53	1	4	35	43	21	20	78	23	39	1	75	2	1	19	51	1	1	80	1	1	6	16	78	40	18	75	55	81	74	53	18	21	1	62	78	1
cgMLST profiles were obtained using MentaLiST v. 0.2.4
https://github.com/WGS-TB/MentaLiST
Database: www.cgmlst.org, retrieved October 21, 2025
https://www.cgmlst.org/ncs/schema/schema/2187931/
N - indicates novel allele variant not present in the database; 0? - locus is missing; "-" - allele is partially covered
[truncated: 2,309 more columns]

## Sheet: Table S2. Virulence genes
Table S2. The complete list of virulence genes revealed in the clinical K. pneumoniae isolates obtained from a single patient.
#Sample	NUM_FOUND	KP1_RS17220	KP1_RS17225	KP1_RS17230	KP1_RS17240	KP1_RS17280	KP1_RS17340	KP1_RS17345	KP1_RS17355	acrA	acrB	clpV/tssH	dotU/tssL	entA	entB	entC	entE	entF	entS	fepA	fepB	fepC	fepD	fepG	fes	fimA	fimB	fimC	fimD	fimE	fimF	fimG	fimH	fimI	fimK	fur	fyuA/psn	galF	gndA	hcp/tssD	icmF/tssM	impA/tssA	iroE	irp1	irp2	iucA	iucB	iucC	iucD
Kom68	84	.	99.48	100.00	100.00	100.00	98.06	100.00	99.68	100.00	100.00	100.00	100.00	100.00	100.00	100.00	100.00	100.00	100.00	100.00	100.00	100.00	100.00	100.00	100.00	100.00	100.00	100.00	100.00	100.00	100.00	100.00	100.00	100.00	100.00	96.47	100.00	100.00	100.00	100.00	89.24	.	100.00	100.00	100.00	100.00	100.00	100.00	100.00
Kom73	67	100.00	100.00	100.00	100.00	.	.	100.00	99.84	100.00	100.00	100.00	100.00	100.00	100.00	100.00	100.00	100.00	100.00	100.00	100.00	100.00	100.00	100.00	100.00	100.00	100.00	100.00	100.00	100.00	100.00	100.00	100.00	100.00	100.00	96.47	.	100.00	100.00	100.00	89.24	.	100.00	.	.	.	.	.	.
Kom82	67	100.00	100.00	100.00	100.00	.	.	100.00	99.84	100.00	100.00	100.00	100.00	100.00	100.00	100.00	100.00	100.00	100.00	100.00	100.00	100.00	100.00	100.00	100.00	100.00	100.00	100.00	100.00	100.00	100.00	100.00	100.00	100.00	100.00	96.47	.	100.00	100.00	100.00	89.24	.	100.00	.	.	.	.	.	.
Kom83	84	.	99.48	100.00	100.00	100.00	98.06	100.00	99.68	100.00	100.00	100.00	100.00	100.00	100.00	100.00	100.00	100.00	100.00	100.00	100.00	100.00	100.00	100.00	100.00	100.00	100.00	100.00	100.00	100.00	100.00	100.00	100.00	100.00	100.00	96.47	100.00	100.00	100.00	100.00	89.24	.	100.00	100.00	100.00	100.00	100.00	100.00	100.00
Kom88	84	.	99.48	100.00	100.00	100.00	98.06	100.00	99.68	100.00	100.00	100.00	100.00	100.00	100.00	100.00	100.00	100.00	100.00	100.00	100.00	100.00	100.00	100.00	100.00	100.00	100.00	100.00	100.00	100.00	100.00	100.00	100.00	100.00	100.00	96.47	100.00	100.00	100.00	100.00	89.24	.	100.00	100.00	100.00	100.00	100.00	100.00	100.00
Kom91	85	.	99.39	100.00	100.00	.	97.53	100.00	99.84	100.00	100.00	100.00	100.00	100.00	100.00	100.00	100.00	100.00	100.00	100.00	100.00	100.00	100.00	100.00	100.00	100.00	100.00	100.00	100.00	100.00	100.00	100.00	100.00	100.00	100.00	96.47	100.00	100.00	100.00	100.00;100.00	99.94	100.00	100.00	100.00	100.00	100.00	100.00	100.00	100.00
Kom99	78	.	99.48	100.00	100.00	100.00	98.06	100.00	99.68	100.00	100.00	.	.	100.00	100.00	100.00	100.00	100.00	100.00	100.00	100.00	100.00	100.00	100.00	100.00	100.00	100.00	100.00	100.00	100.00	100.00	100.00	100.00	100.00	100.00	96.47	100.00	100.00	100.00	.	89.24	.	100.00	100.00	100.00	100.00	100.00	100.00	100.00
Kom199	84	.	99.39	100.00	100.00	.	97.53	100.00	99.84	100.00	100.00	100.00	100.00	100.00	100.00	100.00	100.00	100.00	100.00	100.00	100.00	100.00	.	100.00	100.00	100.00	100.00	100.00	100.00	100.00	100.00	100.00	100.00	100.00	100.00	96.47	100.00	100.00	100.00	100.00;100.00	99.94	100.00	100.00	100.00	100.00	100.00	100.00	100.00	100.00
Kom200	85	.	99.39	100.00	100.00	.	97.53	100.00	99.84	100.00	100.00	100.00	100.00	100.00	100.00	100.00	100.00	100.00	100.00	100.00	100.00	100.00	100.00	100.00	100.00	100.00	100.00	100.00	100.00	100.00	100.00	100.00	100.00	100.00	100.00	96.47	100.00	100.00	100.00	100.00;100.00	99.94	100.00	100.00	100.00	100.00	100.00	100.00	100.00	100.00
http://www.mgc.ac.cn/VFs/main.htm, accessed on 20 October 2025
[truncated: 40 more columns]
